# Supplementary material for: Circadian alignment of food intake and glycaemic control by time-restricted eating: A systematic review and meta-analysis
Source: Rev Endocr Metab Disord. 2023 Nov 22;25(2):325–37. doi: 10.1007/s11154-023-09853-x (PMC10943166; doi:10.1007/s11154-023-09853-x)
Supplement: Supplementary file 2 — Supplementary file2 (XLSX 128 KB) [file 11154_2023_9853_MOESM2_ESM.xlsx]

## Sheet: Hoja1
		Reviews in Endocrine and Metabolic Disorders
		Circadian alignment of food intake and glycaemic control by time-restricted eating: a systematic review and meta-analysis
		Rovira-Llopis S 1,2*, Luna-Marco C 2, Perea-Galera L 2, Bañuls C 2, Morillas C 2, Victor VM 1,2,3*.
		1 Department of Physiology, School of Medicine, University of Valencia and Institute of Health Research INCLIVA, Valencia, Spain.
		2 Service of Endocrinology and Nutrition, University Hospital Doctor Peset, Foundation for the Promotion of Health and Biomedical Research in the Valencian Region (FISABIO), Valencia, Spain.
		3 CIBERehd - Department of Pharmacology, University of Valencia, Valencia, Spain; Foundation for the Promotion of Health and Biomedical Research in the Valencian Region (FISABIO), Valencia, Spain.
		* Correspondence: susana.rovira@uv.es; victor.victor@uv.es
		Tel.: +34 963-188-867 (SRL); +34 961-625-739 (VMV) Fax: +34-961-622-492.
Author	Year	Title	Intervention but other Study design	Desired outcomes not reported	Protocol	Rodent	Other animals	In vitro	Review	Not an article	Other reason	Full text evaluated	Inclusion criteria not met	Notes
ACTRN12613000935730	2013	Non-alcoholic fatty liver disease Intermittent Fasting Time Intervention								X				Trial registry
ACTRN12619000246189	2019	Mediterranean diet with or without intermittent fasting in Type 2 Diabetic patients: a randomized clinical trial								X				Trial registry
ACTRN12619000757112	2019	The effect of intermittent fasting on muscle mass in overweight, middle-aged men								X				Trial registry
ACTRN12619001222134	2019	Combined effects of timing of eating and exercise on blood sugar control in individuals with type 2 diabetes								X				Trial registry
ACTRN12620000453987	2020	Effects of time restricted eating compared to diet modification in people with type 2 diabetes								X				Trial registry
ACTRN12621000807853	2021	Impact of Early Time Restricted Feeding with or without Multimodal Exercise on Type 2 Diabetes Risk Factors								X				Trial registry
Agarwal	2021	Caution against Overinterpreting Time-Restricted Eating Results								X				Commentary
Al-Islam Faris	2020	A systematic review, meta-analysis, and meta-regression of the impact of diurnal intermittent fasting during Ramadan on glucometabolic markers in healthy subjects							X
Allaf	2021	Intermittent fasting for the prevention of cardiovascular disease							X
Allison	2021	Prolonged, Controlled Daytime versus Delayed Eating Impacts Weight and Metabolism	X									X	X	Fasting window <14 hours
Alves	2021	La alimentación con restricción de tiempo en la fase oscura del ciclo circadiano y/o la dieta occidentalizada causan hiperlipidemia mixta en las ratas				X
Alves	2021	Time-restricted feeding in dark phase of circadian cycle and/or westernized diet cause mixed hyperlipidemia in rats				X
Amodio	2016	Time restricted feeding (TRF) enhances weight loss efficiency in dietary restricted women with metabolic syndrome								X				Abstract
Andriessen	2022	Three weeks of time-restricted eating improves glucose homeostasis in adults with type 2 diabetes but does not improve insulin sensitivity: a randomised crossover trial										X	X	Duration < 4 weeks
Angoorani	2021	Gut microbiota modulation as a possible mediating mechanism for fasting-induced alleviation of metabolic complications: a systematic review							X
Anton	2021	The effects of intermittent fasting regimens in middle-age and older adults: Current state of evidence							X
Anton	2019	The Effects of Time Restricted Feeding on Overweight, Older Adults: A Pilot Study										X	X	No control group
Antoni	2018	A pilot feasibility study exploring the effects of a moderate time-restricted feeding intervention on energy intake, adiposity and metabolic physiology in free-living human subjects		X								X
Antoni	2017	Effects of intermittent fasting on glucose and lipid metabolism							X
Aon	2020	Untangling Determinants of Enhanced Health and Lifespan through a Multi-omics Approach in Mice				X
Aoyama	2020	Time-of-Day-Dependent Physiological Responses to Meal and Exercise							X
Asif	2020	Understanding Dietary Intervention-Mediated Epigenetic Modifications in Metabolic Diseases							X
Austad	2022	Targeting whole body metabolism and mitochondrial bioenergetics in the drug development for Alzheimer's disease							X
Azemi	2022	Time-Restricted Feeding Improved Vascular Endothelial Function in a High-Fat Diet-Induced Obesity Rat Model				X
BaHammam	2020	Recent Evidence on the Impact of Ramadan Diurnal Intermittent Fasting, Mealtime, and Circadian Rhythm on Cardiometabolic Risk: A Review							X
Bantle	2022	Time-restricted eating did not alter insulin sensitivity or β-cell function in adults with obesity: A randomized pilot study		X								X		Secondary analysis of a TRE study (Chow 2020) assessing insulin sensitivity indexes in OGTT
Bao	2022	Effects of Time-Restricted Feeding on Energy Balance: A Cross-Over Trial in Healthy Subjects	X									X	X	3-day study
Baretić	2020	Hypoglycemia in patients with type 2 diabetes treated with oral antihyperglycemic agents detected by continuous glucose monitoring: a multi-center prospective observational study in Croatia	X									X	X	Treatment with antidiabetics
Baum Martinez	2022	Validation of a Smartphone Application for the Assessment of Dietary Compliance in an Intermittent Fasting Trial		X								X		Secondary analysis of smartphone application in a TRE cohort
Bessesen	2020	Medical and surgical management of weight loss							X
Bideyan	2021	Hepatic transcriptional responses to fasting and feeding							X
Billingsley	2020	Time restricted feeding: Old tools, new packaging?								X				Editorial
Bitsanis	2022	The Effect of Early Time-Restricted Feeding on Glycemic Profile in Adults: A Systematic Review of Interventional Studies							X
Bjerre	2022	Is time-restricted eating a robust eating regimen during periods of disruptions in daily life? A qualitative study of perspectives of people with overweight during COVID-19		X								X		Secondary analysis of engagement in a TRE cohort
Bjerre	2021	Maintenance of time-restricted eating in daily life to lose weight and lower risk of type 2								X				Abstract
Bjerre	2021	Watching, keeping and squeezing time to lose weight: Implications of time-restricted eating in daily life		X								X		Study of adherence
Bjerre	2022	What happens after a weight loss intervention? A qualitative study of drivers and challenges of maintaining time-restricted eating among people with overweight at high risk of type 2 diabetes		X								X		Study of adherence
Boucsein	2019	Hypothalamic leptin sensitivity and health benefits of time-restricted feeding are dependent on the time of day in male mice				X
Boyd	2022	Time-Restricted Feeding Studies and Possible Human Benefit								X				Commentary
Briand	2022	Weight Loss with Time-Restricted Feeding or Treatment with Obeticholic Acid/Semaglutide Combination Have a Different Impact on Nonalcoholic Steatohepatitis in Diet-Induced Obese Mice				X
Broussard	2016	Disturbances of sleep and circadian rhythms: Novel risk factors for obesity							X
Brown	2022	It's What and When You Eat: An Overview of Transcriptional and Epigenetic Responses to Dietary Perturbations in Pancreatic Islets							X
Brown	2019	Time-restricted feeding ameliorates metabolic dysfunction through the restoration of circadian beta-cell function and transcriptional identity				X
Brown	2021	Time-restricted feeding prevents deleterious metabolic effects of circadian disruption through epigenetic control of β cell function				X
Carbonel	2022	Effects of Time-Restricted Eating vs. Low-Carbohydrate Diet on Mean Glucose in Type 2 Diabetes Patients								X				Abstract
Carney	2020	Ketosis slows the progression of PKD							X
Carter	2021	Effects of early time-restricted feeding during gestation on offspring glucose homeostasis in mice				X
Cedernaes	2019	Transcriptional Basis for Rhythmic Control of Hunger and Metabolism within the AgRP Neuron				X
Chaix	2021	Sex- and age-dependent outcomes of 9-hour time-restricted feeding of a Western high-fat high-sucrose diet in C57BL/6J mice				X
Chaix	2015	The effects of time-restricted feeding on lipid metabolism and adiposity							X
Chaix	2022	Time restricted feeding plus exercise: could two be better than one for metabolic health?								X				Commentary
Chaix	2022	Time-Restricted Feeding and Caloric Restriction: Two Feeding Regimens at the Crossroad of Metabolic and Circadian Regulation							X
Chaix	2014	Time-restricted feeding is a preventative and therapeutic intervention against diverse nutritional challenges				X
Chaix	2019	Time-Restricted Feeding Prevents Obesity and Metabolic Syndrome in Mice Lacking a Circadian Clock				X
Chan	2022	Circadian rhythms and pancreas physiology: A review							X
Chapnik	2017	Relationship between FGF21 and UCP1 levels under time-restricted feeding and high-fat diet				X
Charlot et al.	2021	Beneficial Effects of Early Time-Restricted Feeding on Metabolic Diseases: Importance of Aligning Food Habits with the Circadian Clock							X
Chellappa	2021	Reducing NAD(H) to amplify rhythms								X				News & Views
Chen	2019	Angptl8 mediates food-driven resetting of hepatic circadian clock in mice				X
Chen	2021	Missing puzzle pieces of time-restricted-eating (TRE) as a long-term weight-loss strategy in overweight and obese people? A systematic review and meta-analysis of randomized controlled trials							X
Chew	2022	Umbrella review of time-restricted eating on weight loss, fasting blood glucose, and lipid profile							X
ChiCTR2000029797	2020	The metabolic benefits of time-restricted feeding in healthy people								X				Trial registry
ChiCTR2000032048	2020	The comparison of different types of intermittent fasting patterns on weight loss in overweight and obese people in China: a randomized, parallel, controlled trial								X				Trial registry
ChiCTR2000039115	2020	The effect of 6-hour time-restricted eating on the weight and risk factors of metabolic diseases in young adults and its mechanism								X				Trial registry
ChiCTR2100052405	2021	The effect of time-restricted feeding on the risk factors of metabolic diseases in middle and aged adults and its mechanism								X				Trial registry
ChiCTR2100052582	2021	Intermittent Fasting as Clinical Treatment for Patients with Obesity and Incipient Type 2 Diabetes Study								X				Trial registry
ChiCTR2100052876	2021	The effect of time-restricted eating on improving metabolic health of patients with metabolic associated fatty liver disease								X				Trial registry
Chiu et al.	2022	5 days of time-restricted feeding increases fat oxidation rate but not affect postprandial lipemia: a crossover trial	X									X	X	5-day study
Choi	2022	Effect of Carbohydrate-Restricted Diets and Intermittent Fasting on Obesity, Type 2 Diabetes Mellitus, and Hypertension Management: Consensus Statement of the Korean Society for the Study of Obesity, Korean Diabetes Association, and Korean Society of Hypertension								X				Guideline
Chow	2019	Time restricted eating (TRE) promotes weight loss, alters body composition, and improves metabolic parameters in overweight humans								X				Abstract
Chung	2016	Time-restricted feeding improves insulin resistance and hepatic steatosis in a mouse model of postmenopausal obesity				X
Cienfuegos	2021	Changes in body weight and metabolic risk during time restricted feeding in premenopausal versus postmenopausal women		X								X		Secondary analysis of another study (Cienfuegos et al. 2020)
Cienfuegos	2022	Time restricted eating for the prevention of type 2 diabetes							X
Cienfuegos	2022	Time-Restricted Eating for the Treatment of Polycystic Ovary Syndrome: A Pilot Study.								X				Abstract
Crone	2017	Time restricted feeding of a high fat diet protects against adiposity, but not liver steatosis or increased systemic TNF-α levels				X
Crose	2021	Time-Restricted Eating Improves Quality of Life Measures in Overweight Humans		X								X
Crupi	2020	Periodic and Intermittent Fasting in Diabetes and Cardiovascular Disease							X
Cruz	2020	Intermittent fasting on health, aging and disease: What about sleep?								X				Commentary
CTRI/2020/06/026043	2020	YOGIC FAST ATHEROSCLEROSIS REGRESS IVUS STUDY								X				Trial registry
CTRI/2022/06/043312	2022	Effect of Time restricted feeding on body weight, body composition and biochemical parameters in obese adults								X				Trial registry
Currenti	2020	Association between time restricted feeding and metabolic outcomes in a cohort of Italian adults										X	X	No intervention, Questionaries on eating schedules
Currenti	2021	Time-Restricted Feeding and Metabolic Outcomes in a Cohort of Italian Adults										X	X	No intervention, surveys to analyze food times and composition, proportion of subjects with diabetes, hypertension...
Dantas Machado et al.	2022	Diet and feeding pattern modulate diurnal dynamics of the ileal microbiome and transcriptome				X
Das	2018	Time-restricted feeding attenuates breast cancer growth in a mouse model of postmenopausal obesity				X
Das	2021	Time-restricted feeding normalizes hyperinsulinemia to inhibit breast cancer in obese postmenopausal mouse models				X
Das	2018	Time-restricted feeding: A dietary intervention to treat breast cancer in postmenopausal obese mice				X
Datta	2020	Fasting techniques – Changing the way, you look at therapy							X
Davis	2022	The Impact of Meal Timing on Risk of Weight Gain and Development of Obesity: a Review of the Current Evidence and Opportunities for Dietary Intervention							X
de Goede	2018	An ultradian feeding schedule in rats affects metabolic gene expression in liver, brown adipose tissue and skeletal muscle with only mild effects on circadian clocks				X
de Goede	2018	Differential effects of diet composition and timing of feeding behavior on rat brown adipose tissue and skeletal muscle peripheral clocks				X
de Goede	2022	Time-restricted feeding during the inactive phase abolishes the daily rhythm in mitochondrial respiration in rat skeletal muscle				X
de Goede	2019	Time-Restricted Feeding Improves Glucose Tolerance in Rats, but Only When in Line With the Circadian Timing System				X
de Goede et al.	2020	After-Effects of Time-Restricted Feeding on Whole-Body Metabolism and Gene Expression in Four Different Peripheral Tissues				X
Del Río-Martín	2019	Hypomorphic Expression of Pitx3 Disrupts Circadian Clocks and Prevents Metabolic Entrainment of Energy Expenditure				X
Deng	2022	Efficacy and mechanism of intermittent fasting in metabolic associated fatty liver disease based on ultraperformance liquid chromatography-tandem mass spectrometry				X
Deota	2021	New Horizons: Circadian Control of Metabolism Offers Novel Insight into the Cause and Treatment of Metabolic Diseases							X
Desmet	2021	Time-Restricted Feeding in Mice Prevents the Disruption of the Peripheral Circadian Clocks and Its Metabolic Impact during Chronic Jetlag				X
Diabetologie und Stoffwechsel 2022 17 Supplement 1	2022	Diabetes Kongress 2022 - 56. Jahrestagung der DDG								X				Summary of congress
Dinu	2022	DIet and Health From reGIstered Trials on ClinicalTrials.gov: The DIGIT Study							X
Dollet	2021	The role of the molecular circadian clock in human energy homeostasis							X
Domae	2016	Time-restricted feeding prevents obesity, but not atherosclerosis in apoe-deficient mice fed high fat diet				X
Dong	2020	Intermittent Fasting: A Heart Healthy Dietary Pattern?							X
Dorling	2020	Calorie restriction for enhanced longevity: The role of novel dietary strategies in the present obesogenic environment							X
DRKS00021784	2020	Intermittent fasting after ST-elevation myocardial infarction to improve left ventricular function								X				Trial registry
Duan	2022	Effect of Time-Restricted Eating on Eating Behaviors in Adults With Obesity and Prediabetes								X				Abstract
Duan	2022	Time-Restricted Eating in Metabolic Syndrome–Focus on Blood Pressure Outcomes							X
Duncan	2016	Restricting feeding to the active phase in middle-aged mice attenuates adverse metabolic effects of a high-fat diet				X
Duncan	2021	Spatial analysis of gut microbiome reveals a distinct ecological niche associated with the mucus layer				X
Duregon	2021	Intermittent fasting: from calories to time restriction							X
Dutta	2018	Food intake rhythm and its implication on obesity, and related comorbidities among adolescents: a mini review							X
Dutzmann	2022	Effect of intermittent fasting after ST-elevation myocardial infarction on left ventricular function: study protocol of a pilot randomised controlled trial (INTERFAST-MI)			X
Dwaib	2021	Modulatory Effect of Intermittent Fasting on Adipose Tissue Inflammation: Amelioration of Cardiovascular Dysfunction in Early Metabolic Impairment				X
Ella	2022	Time restricted feeding modifies leukocyte responsiveness and improves inflammation outcome				X
Engström	2007	Meal suppression of circulating ghrelin is normalized in obese individuals following gastric bypass surgery	X									X	X	Single fasting day
Erren	2022	Chronodisruption: Origin, Roots, and Developments of an 18-Year-Old Concept. Comment on Desmet et al. Time-Restricted Feeding in Mice Prevents the Disruption of the Peripheral Circadian Clocks and Its Metabolic Impact during Chronic Jetlag. Nutrients 2021, 13, 3846								X				Commentary
Estanislau	2022	Feeding pattern, circadian rhythm, and immune function: what do we know about?							X
Estrada-deLeón	2022	Association of prolonged nightly fasting with cardiovascular, renal, inflammation, and nutritional status biomarkers in community-dwelling older adults										X	X	No intervention
Ezzati	2022	Importance of Intermittent Fasting Regimens and Selection of Adequate Therapy on Inflammation and Oxidative Stress in SARS-CoV-2 Infection							X
Ezzati	2022	The Effects of Isocaloric Intermittent Fasting vs Daily Caloric Restriction on Weight Loss and Metabolic Risk Factors for Noncommunicable Chronic Diseases: A Systematic Review of Randomized Controlled or Comparative Trials							X
Fan	2022	Importance of Bmal1 in Alzheimer's disease and associated aging-related diseases: Mechanisms and interventions							X
Fang	2021	The ketone body β-hydroxybutyrate mitigates the senescence response of glomerular podocytes to diabetic insults						X
Faris	2020	A systematic review, meta-analysis, and meta-regression of the impact of diurnal intermittent fasting during Ramadan on glucometabolic markers in healthy subjects							X
Faris	2020	Impact of Ramadan diurnal intermittent fasting on the metabolic syndrome components in healthy, non-athletic Muslim people aged over 15 years: a systematic review and meta-analysis							X
Faris	2021	The effects of Ramadan intermittent fasting on liver function in healthy adults: A systematic review, meta-analysis, and meta-regression							X
Fernández-Pérez	2016	Congenital suprachiasmatic nucleus denervation irreversibly disrupts central but not peripheral clocks regulating time-restricted feeding-dependent energy metabolism				X
Fernández-Pérez	2022	Restricting feeding to dark phase fails to entrain circadian activity and energy expenditure oscillations in Pitx3-mutant Aphakia mice				X
Flanagan et al.	2022	Assessment of Eating Behaviors and Perceptions of Time-Restricted Eating During Pregnancy										X	X	No intervention, survey study
Flanagan et al.	2021	Chrono-nutrition: From molecular and neuronal mechanisms to human epidemiology and timed feeding patterns							X
Froy	2019	Effect of time-restricted eating on behaviour and metabolism in overweight individuals at risk of type 2 diabetes								X				Abstract
Gabel	2022	8-Hour Time Restricted Eating Plus Exercise on Body Composition in Older Adults With Obesity								X				Abstract
Gabel	2020	Feasibility of Time-Restricted Eating								X				Commentary
Gabel et al.	2020	Current research: effect of time restricted eating on weight and cardiometabolic health							X
Gabison	2020	Implications of the FAST Protocol Beyond Spirituality								X				Editorial
Garfinkel	2011	Efficacy and safety of prolonged-release melatonin in insomnia patients with diabetes: a randomized, double-blind, crossover study	X									X	X	Treated with melatonin
Gavaghan	2018	Intermittent fasting for cardiovascular disease risk factor reduction: A narrative review of current evidence							X
Geiger	2021	Feeding-induced resistance to acute lethal sepsis is dependent on hepatic BMAL1 and FXR signalling				X
Gentles	2020	SIRT1 activation and mitochondrial dynamics in retinal endothelial cells						X
Glenny	2021	Designing Relevant Preclinical Rodent Models for Studying Links between Nutrition, Obesity, Metabolism, and Cancer				X
Goel	2019	The impact of nighttime eating: A randomized controlled trial of daytime vs. delayed eating on weight and metabolism in adults of normal weight								X				Abstract
Grajower et al.	2019	Clinical Management of Intermittent Fasting in Patients with Diabetes Mellitus							X
Greenhill	2018	Benefits of time-restricted feeding								X				Highlight
Greenhill	2020	How effective is time-restricted eating for weight loss?							X
Groop	1990	Effect of prolonged overnight fasting on energy metabolism in non-insulin-dependent diabetic and non-diabetic subjects	X									X	X	1 day study
Guo	2021	Night-restricted feeding improves locomotor activity rhythm and modulates nutrient utilization to accelerate growth in rabbits					X
Halpern	2021	Intermittent fasting for obesity and related disorders: unveiling myths, facts, and presumptions							X
Hameed	2021	Imperial Satiety Protocol: A new non-surgical weight-loss programme, delivered in a health care setting, produces improved clinical outcomes for people with obesity										X	X	Duration > 14 weeks
Hanick	2022	Early Time-Restricted Eating for Weight Loss and Metabolic Health: A Secondary Per-Protocol Analysis								X				Abstract
Hanick	2020	Effects of time-restricted eating on appetite, eating behaviors, and physical activity in adults								X				Abstract
Hanjani	2021	The Effects of Calorie Restriction and Time-Restricted Feeding on IGF1 Serum Level and Lipid Profile in Male Wister Rats with Previous Obesity				X
Harris	2017	Hypoglycemia Risk Related to Double Dose Is Markedly Reduced with Basal Insulin Peglispro Versus Insulin Glargine in Patients with Type 2 Diabetes Mellitus in a Randomized Trial: IMAGINE 8	X									X	X	Treatment with insulin
Hatori	2012	Time-restricted feeding without reducing caloric intake prevents metabolic diseases in mice fed a high-fat diet				X
Haupt	2021	Eat, train, sleep—retreat? Hormonal interactions of intermittent fasting, exercise and circadian rhythm							X
Hawley et al.	2020	Chrono-nutrition for the prevention and treatment of obesity and type 2 diabetes: from mice to men							X
Heilbronn	2019	Time restricted feeding								X				Abstract
Heilbronn	2020	Will Delaying Breakfast Mitigate the Metabolic Health Benefits of Time-Restricted Eating?								X				Perspective
Hepler	2022	Time-restricted feeding mitigates obesity through adipocyte thermogenesis				X
Hernandez	2020	Metabolic switching is impaired by aging and facilitated by ketosis independent of glycogen				X
Hibbing	2022	Predicting energy intake with an accelerometer-based intake-balance method		X								X		Secondary analysis of energy intake in a TRE cohort
Ho	2014	The effects of feeding time and time-restricted feeding on the fattening traits of White Roman geese					X
Ho	2015	Effects of sequential feeding with low- and high-protein diets on growth performances and plasma metabolite levels in geese					X
Horne	2020	Considerations for the optimal timing, duration, frequency, and length of an intermittent fasting regimen for health improvement								X				Editorial
Horne	2015	Health effects of intermittent fasting: hormesis or harm? A systematic review							X
Horner	2020	Nutritional Ketosis and photobiomodulation remediate mitochondria warding off Alzheimer's disease in a diabetic, ApoE4+ patient with mild cognitive impairment: A case report								X				Case report
Hou	2019	Active time-restricted feeding potently protects blood pressure daily rhythm in diabetic mice				X
Hou	2021	Time-restricted feeding protects the blood pressure circadian rhythm in diabetic mice				X
Hou et al.	2019	Active Time-Restricted Feeding Improved Sleep-Wake Cycle in db/db Mice				X
Hu	2018	Gut flora shift caused by time-restricted feeding might protect the host from metabolic syndrome, inflammatory bowel disease and colorectal cancer				X
Hu	2020	The beneficial effects of intermittent fasting: an update on mechanism, and the role of circadian rhythm and gut microbiota							X
Hu	2019	Time-restricted feeding causes irreversible metabolic disorders and gut microbiota shift in pediatric mice				X
Hua	2020	Time-restricted feeding improves the reproductive function of female mice via liver fibroblast growth factor 21				X
Huang	2021	An Intermittent Fasting Mimicking Nutrition Bar Extends Physiologic Ketosis in Time Restricted Eating: A Randomized, Controlled, Parallel-Arm Study	X									X	X	Acute study
Hutchison	2017	Matching Meals to Body Clocks—Impact on Weight and Glucose Metabolism							X
Hutchison	2016	Metabolic impacts of altering meal frequency and timing - Does when we eat matter?							X
Hutchison	2019	Time-Restricted Feeding Improves Glucose Tolerance in Men at Risk for Type 2 Diabetes: A Randomized Crossover Trial										X	X	Duration < 4 weeks
Inoue	2021	Time-restricted feeding prevents high-fat and high-cholesterol diet-induced obesity but fails to ameliorate atherosclerosis in apolipoprotein E-knockout mice				X
IRCT20201230049889N1	2022	The Effect of Time-Restricted Eating on Arterial Stiffness Indices in Patients with Metabolic Syndrome								X				Trial registry
Ismail	2019	Comparison of time-restricted feeding and Islamic fasting: a scoping review							X
ISRCTN32122407	2019	The effects of early versus late time-restricted feeding on metabolic disease risk factors in adults at increased risk of developing type 2 diabetes: is there an optimal time to eat?								X				Trial registry
Itokawa	2013	Time-restricted feeding of rapidly digested starches causes stronger entrainment of the liver clock in PER2::LUCIFERASE knock-in mice				X
Jahrami	2021	Does four-week consecutive, dawn-to-sunset intermittent fasting during Ramadan affect cardiometabolic risk factors in healthy adults? A systematic review, meta-analysis, and meta-regression							X
Jahrami	2022	The impact of Ramadan fasting on the metabolic syndrome severity in relation to ethnicity and sex: Results of a systematic review and meta-analysis							X
James	2022	Intermittent Fasting in Older Adults: Pilot Analysis in Body Mass Index, Insomnia and Eating								X				Abstract
Jamshed	2019	Early Time-Restricted Feeding Improves 24-Hour Glucose Levels and Affects Markers of the Circadian Clock, Aging, and Autophagy in Humans	X									X	X	4-day study
Janaswamy	2022	A Narrative Review on Intermittent Fasting as an Approachable Measure for Weight Reduction and Obesity Management							X
Joaquim	2022	Benefits, mechanisms, and risks of intermittent fasting in metabolic syndrome and type 2 diabetes							X
Jones	2020	Two weeks of early time-restricted feeding (eTRF) improves skeletal muscle insulin and anabolic sensitivity in healthy men										X	X	Duration < 4 weeks
Kalam	2022	Effect of time-restricted eating on sex hormone levels in premenopausal and postmenopausal females		X								X		Secondary analysis of sex hormones in a TRE cohort
Kang	2022	Effect of Time-Restricted Feeding on Anthropometric, Metabolic, and Fitness Parameters: A Systematic Review							X
Karlstaedt et al.	2021	Cardio-Oncology: Understanding the Intersections Between Cardiac Metabolism and Cancer Biology							X
Karras	2021	Effects of Christian Orthodox Fasting Versus Time-Restricted Eating on Plasma Irisin Concentrations Among Overweight Metabolically Healthy Individuals		X								X		Secondary analysis of another study (Karras et al. 2021)
Karras	2021	Effects of orthodox religious fasting versus combined energy and time restricted eating on body weight, lipid concentrations and glycaemic profile										X	X	No control group
Karras	2020	Similar late effects of a 7-week orthodox religious fasting and a time restricted eating pattern on anthropometric and metabolic profiles of overweight adults										X	X	No control group
Katsarou	2021	Intermittent Energy Restriction, Weight Loss and Cardiometabolic Risk: A Critical Appraisal of Evidence in Humans							X
Katsi et al.	2022	Chrononutrition in Cardiometabolic Health							X
Kavanagh	2022	Early time-restricted feeding improves high-density lipoprotein amount and function in nonhuman primates, without effects on body composition					X
Kessler	2019	Meal Timing, Aging, and Metabolic Health							X
Kesztyüs	2019	Adherence to Time-Restricted Feeding and Impact on Abdominal Obesity in Primary Care Patients: Results of a Pilot Study in a Pre-Post Design										X	X	No control group
Kesztyüs	2021	Early or delayed onset of food intake in time‐restricted eating: Associations with markers of obesity in a secondary analysis of two pilot studies		X								X
Khan	2022	The Effect of Intermittent Fasting on Glucose and Lipid Disorder among patients of Diabetes Mellitus Type-2							X
Khedkar	2020	Intermittent fasting—The new lifestyle?								X				Commentary
Kiesworo	2022	Design of the OptiSurg trial: Multicenter open-label randomized controlled trial of time restricted feeding (TRF) vs regular dietary advices in patient undergoing femoral endarterectomy			X
Kim	2022	Early time-restricted eating reduces weight and improve glycemic response in young adults: a pre-post single-arm intervention study										X	X	No control group
Kirkham	2021	Abstract 12484: Weekday 16:8 Time-Restricted Eating in Breast Cancer Survivors: Feasibility, Safety, and Effects on Cardiometabolic Health								X				Abstract
Kirkham	2022	Cardiometabolic health impacts of time-restricted eating: implications for type 2 diabetes, cancer and cardiovascular diseases							X
Kohn	2016	Prolonged fasting impairs neural reactivity to visual stimulation	X									X	X	Acute study
Kolbe et al.	2019	Circadian clock network desynchrony promotes weight gain and alters glucose homeostasis in mice				X
Koppold-Liebscher	2021	Effects of Daytime Dry Fasting on Hydration, Glucose Metabolism and Circadian Phase: A Prospective Exploratory Cohort Study in Bahá'í Volunteers										X	X	No intervention, Bahai fasting - daylight fasting
Kord Varkaneh	2022	Effects of the 5:2 intermittent fasting diet on non-alcoholic fatty liver disease: A randomized controlled trial	X									X	X	No TRE, IF 5:2
Kord-Varkaneh	2022	Effects of time-restricted feeding (16/8) combined with a low-sugar diet on the management of non-alcoholic fatty liver disease: A randomized controlled trial		X								X
Kotarsky	2021	Time-restricted eating and concurrent exercise training reduces fat mass and increases lean mass in overweight and obese adults		X								X
Kriebs	2020	The benefits of time-restricted eating							X
Kudo	2004	Night-time restricted feeding normalises clock genes and Pai-1 gene expression in the db/db mouse liver				X
Landgrave-Gómez	2016	Anticonvulsant effect of time-restricted feeding in a pilocarpine-induced seizure model: Metabolic and epigenetic implications				X
Lanes	2020	Associations among dietary quality, meal timing, and sleep in adults with overweight and obesity								X				Abstract
Lauren	2020	Free-Living Sleep, Food Intake, and Physical Activity in Night and Morning Shift Workers										X	X	No intervention, questionaries, accelerometry
Lee	2021	Time-Restricted Feeding Restores Obesity-Induced Alteration in Adipose Tissue Immune Cell Phenotype				X
Li	2021	Eight-hour time-restricted feeding improves endocrine and metabolic profiles in women with anovulatory polycystic ovary syndrome										X	X	No control group
Lin	2022	Effects of 8-hour Time Restricted Eating for Weight Loss Over 12 Months								X				Abstract
Lin	2022	Time-restricted eating for patients with diabetes and prediabetes: A systematic review							X
Liu	2022	Calorie Restriction with or without Time-Restricted Eating in Weight Loss										X	X	Duration > 14 weeks
Liu	2022	Metabolic Efficacy of Time-Restricted Eating in Adults: A Systematic Review and Meta-Analysis of Randomized Controlled Trials							X
Liu	2019	SIRT7 couples light-driven body temperature cues to hepatic circadian phase coherence and gluconeogenesis				X
Lobene	2021	Time-Restricted Eating for 12 Weeks Does Not Adversely Alter Bone Turnover in Overweight Adults		X								X
Longo	2016	Fasting, Circadian Rhythms, and Time-Restricted Feeding in Healthy Lifespan							X
López-Olmeda	2009	Synchronization to light and restricted-feeding schedules of behavioral and humoral daily rhythms in gilthead sea bream (Sparus aurata)					X
Lui	2014	Effect of Two-step Time-restricted Feeding on the Fattening Traits in Geese					X
Lukin	2022	Tu1428: TIME RESTRICTED FEEDING IS ASSOCIATED WITH IMPROVED PATIENT REPORTED OUTCOMES IN PATIENTS WITH MILDLY TO MODERATELY ACTIVE CROHN'S DISEASE								X				Abstract
Lustig	2020	Time-Restricted Feeding and Potential for Type 2 Diabetes Mellitus: A Narrative Review							X
Lynch	2021	Early versus late time‐restricted feeding in adults at increased risk of developing type 2 diabetes: is there an optimal time to eat for metabolic health?			X
Machado	2022	DIET AND FEEDING PATTERN AFFECT THE TERMINAL ILEUM MICROBIOME AND TRANSCRIPTOME CIRCADIAN DYNAMICS				X
Madkour	2022	Haptoglobin polymorphism modulates cardiometabolic impacts of four consecutive weeks, dawn to sunset Ramadan intermittent fasting among subjects with overweight/obesity	X									X	X	Dawn to sunset fast
Malaeb	2020	Time-Restricted Eating Alters Food Intake Patterns, as Prospectively Documented by a Smartphone Application		X								X
Malinowski	2019	Intermittent Fasting in Cardiovascular Disorders-An Overview							X
Manoogian	2021	Protocol for a randomised controlled trial on the feasibility and effects of 10-hour time-restricted eating on cardiometabolic disease risk among career firefighters doing 24-hour shift work: the Healthy Heroes Study			X
Manoogian	2022	Time-restricted Eating for the Prevention and Management of Metabolic Diseases							X
Marinac	2016	Prolonged Nightly Fasting and Breast Cancer Prognosis								X				Epidemiological study, data collected: nightly fasting duration
Marinac	2015	Prolonged Nightly Fasting and Breast Cancer Risk: Findings from NHANES (2009–2010)								X				Epidemiological study, data collected: nightly fasting duration
Maruthur	2020	The Effect of Time-restricted Feeding on Weight: A Randomized Feeding Trial								X				Abstract
Matenchuk	2020	Sleep, circadian rhythm, and gut microbiota							X
Matías-Pérez	2022	Intermittent fasting may optimize intestinal microbiota, adipocyte status and metabolic health							X
Matsumoto	2020	TIME-RESTRICTED FEEDING OF NORMAL DIET INCREASES BODY WEIGHT AND IMPAIRS THE DEVELOPMENTAL COMPETENCE OF OOCYTES AFTER IVF IN FEMALE MICE				X
Mattson	2017	Impact of intermittent fasting on health and disease processes							X
Mattson	2014	Meal frequency and timing in health and disease								X				Perspective
McAllister	2022	Impact of Time Restricted Feeding on Markers of Cardiometabolic Health and Oxidative Stress in Resistance-Trained Firefighters										X	X	No control group
McAllister	2020	Time-restricted feeding improves markers of cardiometabolic health in physically active college-age men: a 4-week randomized pre-post pilot study										X	X	No control group
Meessen et al.	2021	Differential Effects of One Meal per Day in the Evening on Metabolic Health and Physical Performance in Lean Individuals	X									X	X	Fasting window >18 hours
Mehmood	2021	Flozins, Fasting, and the Fruition of Heart Failure Prevention								X				Letter to editor
Mehus	2021	Time-restricted feeding mice a high-fat diet induces a unique lipidomic profile				X
Melkani	2017	Time-restricted feeding for prevention and treatment of cardiometabolic disorders							X
Méndez-Hernández	2022	Minor Changes in Daily Rhythms Induced by a Skeleton Photoperiod Are Associated with Increased Adiposity and Glucose Intolerance				X
Mindikoglu	2017	Impact of Time-Restricted Feeding and Dawn-to-Sunset Fasting on Circadian Rhythm, Obesity, Metabolic Syndrome, and Nonalcoholic Fatty Liver Disease							X
Mindikoglu	2020	Intermittent fasting from dawn to sunset for 30 consecutive days is associated with anticancer proteomic signature and upregulates key regulatory proteins of glucose and lipid metabolism, circadian clock, DNA repair, cytoskeleton remodeling, immune system and cognitive function in healthy subjects	X									X	X	Dawn to sunset fast
Moholdt	2021	Isolated and combined effects of high-intensity interval training and time-restricted eating on glycaemic control in reproductive-aged women with overweight or obesity: study protocol for a four-armed randomised controlled trial			X
Moholdt	2020	Maternal Lifestyle Interventions: Targeting Preconception Health							X
Mohr	2021	Recent advances and health implications of dietary fasting regimens on the gut microbiome							X
Molina-Giraldo	2022	A time-restricted feeding intervention in children and adolescents with obesity: The TRansForm study protocol			X
Montero	2021	Effects of three different 8h time-restricted eating schedules over 4 weeks on body weight and WAIST/HIP circumferences in adults with overweight/obesity: A pilot randomized trial								X				Abstract
Moon	2020	Beneficial Effects of Time-Restricted Eating on Metabolic Diseases: A Systemic Review and Meta-Analysis							X
Morales-Suarez-varela	2021	Intermittent fasting and the possible benefits in obesity, diabetes, and multiple sclerosis: A systematic review of randomized clinical trials							X
Moro	2021	Twelve Months of Time-restricted Eating and Resistance Training Improves Inflammatory Markers and Cardiometabolic Risk Factors	X									X	X	Follow up analysis of a TRE study at 12moths
Morrill	2019	Ketogenic diet rescues cognition in ApoE4+ patient with mild Alzheimer's disease: A case study								X				Case study
Mulcahy	2022	Gestational Early-Time Restricted Feeding Results in Sex-Specific Glucose Intolerance in Adult Male Mice				X
Muñoz-Hernández	2020	Intermittent Fasting as Part of the Management for T2DM: from Animal Models to Human Clinical Studies							X
Naguib	2022	Continuous Glucose Monitoring in Adolescents With Obesity: monitoring of Glucose Profiles, Glycemic Excursions, and Adherence to Time Restricted Eating Programs		X								X
Nagy	2019	Effects of 6-weeks of Time-Restricted Feeding in Normal Weight Middle-Aged and Older Adults								X				Abstract
Nakamura	2021	Eating Dinner Early Improves 24-h Blood Glucose Levels and Boosts Lipid Metabolism after Breakfast the Next Day: A Randomized Cross-Over Trial	X									X	X	3-day study
NCT01895179	2013	Comparison of Time-Restricted Feeding Versus Grazing								X				Trial registry
NCT02093572	2014	Effect of Skipping Breakfast on Metabolic Function								X				Trial registry
NCT02247076	2020	Does Meal Timing Affect Energy Expenditure								X				Trial registry
NCT03129581	2017	Metabolic Impact of Time Restricted Feeding								X				Trial registry
NCT03393195	2018	Study of Time-restricted Eating on Weight Loss								X				Trial registry
NCT03459703	2018	Effect of Time-Restricted Feeding on Fat Loss and Cardiometabolic Risk Factors in Overweight Adults								X				Trial registry
NCT03504683	2018	Effect of Time-Restricted Feeding on 24-hour Glycemic Control, Blood Pressure, and Cardiovascular Disease Risk Factors								X				Trial registry
NCT03569852	2018	Time Restricted Feeding in Male Runners								X				Trial registry
NCT03571048	2018	Pilot Study of Time Restricted Feeding as a Weight Loss Intervention								X				Trial registry
NCT03802253	2019	Time Restricted Feeding on Impaired Fasting Glucose(TRIG Trial)								X				Trial registry
NCT03803072	2019	A Novel Diet Approach to Combat Gestational Diabetes								X				Trial registry
NCT03809299	2019	2-A-Day Study: twice a Day Meals Study								X				Trial registry
NCT03823872	2019	Exercise Training and Time-restricted Feeding in Overweight and Obese Adults								X				Trial registry
NCT03992248	2019	Effect of Eating Within a Limited Time on Sugar Sensitivity and Liver Sugar Stores of People With Type 2 Diabetes								X				Trial registry
NCT04009239	2019	Time Restricted Feeding and Metabolic Rhythms								X				Trial registry
NCT04019860	2019	Time-restricted Eating and High Intensity Interval Training Among Women								X				Trial registry
NCT04057339	2019	The Influence of Time-Restricted Eating in Patients Metabolic Syndrome								X				Trial registry
NCT04062773	2019	Time-Restricted Feeding on Glucose Homeostasis and Quality of Life								X				Trial registry
NCT04155619	2019	Using Early Time Restricted Feeding and Timed Light Therapy to Improve Glycemic Control in Adults With Type 2 Diabetes								X				Trial registry
NCT04243746	2020	Time Restricted Feeding to Reduce Weight and Cardiometabolic Risk								X				Trial registry
NCT04351672	2020	Time-restricted Feeding as a Dietary Strategy Against Metabolic Disturbances in Humans								X				Trial registry
NCT04463277	2020	A Comparison Between the Effects of Conventional Diets vs Intermittent Fasting Diabetic and Pre-diabetic Patients								X				Trial registry
NCT04465721	2020	TREAT for Metabolic Health								X				Trial registry
NCT04492930	2020	Effect of 14: 10 Time-Restricted Eating on Body Weight and Metabolic Markers								X				Trial registry
NCT04503005	2020	Fasting Time Effects in Time-Restricted Eating (FaTE-TRE)								X				Trial registry
NCT04534985	2020	Time Restricted Feeding in Autosomal Dominant Polycystic Kidney Disease								X				Trial registry
NCT04536480	2020	Time Limited Eating in Adolescents With Type 2 Diabetes								X				Trial registry
NCT04585581	2020	Preconception Lifestyle Interventions to Improve Future Metabolic Health (Before the Beginning)								X				Trial registry
NCT04679155	2020	Effect of Early Eating on Body Composition								X				Trial registry
NCT04692532	2021	Time Restricted Eating for Weight Management								X				Trial registry
NCT04732130	2021	Monitoring During Different Intermittent Fasting Protocols in Non-Obese Adults								X				Trial registry
NCT04745572	2021	Development of an Adaptive Treatment for Weight Loss in People With Prediabetes								X				Trial registry
NCT04836312	2021	Intermittent Fasting Adherence and Self Tracking								X				Trial registry
NCT04884659	2021	Time-Restricted Feeding								X				Trial registry
NCT04916730	2021	Effect of Time-restricted Eating on Catecholamine-sensitivity of Adipose Tissue in Obese Adults								X				Trial registry
NCT04966351	2021	Countermeasures to Circadian Misalignment								X				Trial registry
NCT05023967	2021	Metformin and Nightly Fasting in Women With Early Breast Cancer								X				Trial registry
NCT05075317	2021	Time Restricted Eating and Cardiac Rehabilitation								X				Trial registry
NCT05107726	2021	Family Based Time-Restricted Eating								X				Trial registry
NCT05114798	2021	Time-restricted Eating Versus Daily Continuous Calorie Restriction on Body Weight and Colorectal Cancer Risk Markers								X				Trial registry
NCT05126199	2021	Time-restricted Eating to Improve Metabolic Abnormalities in Polycystic Ovarian Syndrome								X				Trial registry
NCT05167903	2021	The Effect of Time-restricted Eating Combined With Exercise Training on Body Composition and Cardiometabolic Health								X				Trial registry
NCT05181267	2022	Effects of Intermittent Fasting on Insulin Resistance, Cardiac Metabolism, and Cerebral Perfusion								X				Trial registry
NCT05225337	2022	Time Restricted Eating for the Treatment of Type 2 Diabetes								X				Trial registry
NCT05256888	2022	The Fatigue REDuction After Cancer Trial								X				Trial registry
NCT05259410	2022	Time Restricted Eating During Chemotherapy for Breast Cancer								X				Trial registry
NCT05290246	2022	TRE in Type 2 Diabetes (See Food Study 3)								X				Trial registry
NCT05309798	2022	Acute Time-Restricted Eating in Young Healthy Males								X				Trial registry
NCT05332613	2022	Diet and Meal Timing in Patients With Non-Alcoholic Fatty Liver Disease: a Pilot Study								X				Trial registry
NCT05365529	2022	Time-Restricted Eating for Type II Diabetes: TRE-T2D								X				Trial registry
NCT05486702	2022	Time-Restricted Eating With Exercise								X				Trial registry
NCT05505305	2022	Time-restricted Eating and Interval Training With Digital Follow-up								X				Trial registry
NCT05549362	2022	DiAL Health Research Study								X				Trial registry
NCT05589142	2022	Effect of Early Eating and BCAA Supplementation on Body Composition								X				Trial registry
NCT05628012	2022	Circadian Time Restricted Eating								X				Trial registry
NCT05639244	2022	Time Restricted Eating and Innate Immunity								X				Trial registry
Neuhouser	2020	Associations of Number of Daily Eating Occasions with Type 2 Diabetes Risk in the Women's Health Initiative Dietary Modification Trial	X									X	X	Intervention was low-fat diet vs usual diet, association based on dietary records
NL9393	2021	Time restricted eating to treat gestational diabetes mellitus								X				Trial registry
NL9756	2021	Early Time Restricted Eating with Caloric Restriction as Weight Loss Strategy Based on the Mediterranean Diet for Adults with Type 2 Diabetes								X				Trial registry
Nolan	2022	Tom Nolan’s research reviews—28 April 2022								X				Opinion
Norgren	2020	Ketosis After Intake of Coconut Oil and Caprylic Acid-With and Without Glucose: A Cross-Over Study in Healthy Older Adults	X									X	X	No TRE
Nowak	2020	Metabolic Reprogramming in Autosomal Dominant Polycystic Kidney Disease: Evidence and Therapeutic Potential							X
Nowosad	2021	Effect of Various Types of Intermittent Fasting (IF) on Weight Loss and Improvement of Diabetic Parameters in Human							X
Obesity Facts	2019	26th European Congress								X				Summary of Congress
Obesity Research and Clinical Practice	2019	Joint Scientific Meeting of The Australian and New Zealand Obesity Society (ANZOS) and the Breakthrough Discoveries in Metabolism, Diabetes and Obesity								X				Congress summary
O'Donnell	2022	Abstract PD5-11: Pilot study to assess prolonged nightly fasting in breast cancer survivors (LONGFAST)								X				Abstract
Oike	2011	Feeding cues and injected nutrients induce acute expression of multiple clock genes in the mouse liver				X
Oike	2020	Long-term feeding of a high-fat diet ameliorated age-related phenotypes in SAMP8 mice				X
Oike	2014	Nutrients, Clock Genes, and Chrononutrition							X
Okawa	2020	Dietary Intervention Impacts Immune Cell Functions and Dynamics by Inducing Metabolic Rewiring							X
Olsen	2018	New Approaches for Weight Loss: Experiments Using Animal Models							X
Oosterman	2020	The circadian clock, shift work, and tissue-specific insulin resistance							X
Osman	2020	Effects of Time-Restricted Feeding during Ramadan on Dietary Intake, Body Composition and Metabolic Outcomes							X
Osses-Carrasco	2022	Efectividad del ayuno intermitente sobre marcadores bioquímicos y antropométricos en adultos obesos con riesgo cardiovascular. Una revisión sistemática.: Effectiveness of intermittent fasting on biochemical and anthropometric markers in obese adults with cardiovascular risk. A systematic review							X
Otlu	2021	Effects of various conditions related to circadian rhythm disturbances on plasma and erythrocyte lipids: A peroxisomal perspective				X
Özkul	2019	Islamic fasting leads to an increased abundance of Akkermansia muciniphila and Bacteroides fragilis group: A preliminary study on intermittent fasting	X									X	X	Ramadan
Page	2021	Gastrointestinal Vagal Afferents and Food Intake: Relevance of Circadian Rhythms							X
Page	2021	Jetlagged microbiota: A problem for gut and metabolic function								X				Editorial
Page et al.	2020	Circadian regulation of appetite and time restricted feeding							X
Pak	2021	Fasting mediates the metabolic, molecular and geroprotective effects in a calorie restricted diet				X
Pak	2020	Fasting, not reduced caloric intake, mediates the effects of a calorie restricted diet on systemic insulin sensitivity and the liver metabolome and epigenome				X
Pak	2019	Uncovering the role of fasting and reduced caloric intake in the metabolic benefits of calorie restriction				X
Palacios	2021	Machine Learning-based Meal Detection Using Continuous Glucose Monitoring on Healthy Participants: An Objective Measure of Participant Compliance to Protocol		X								X		Records from CGM
Pan	2022	Cholesterol Metabolism in Chronic Kidney Disease: Physiology, Pathologic Mechanisms, and Treatment								X				Book chapter
Pan	2020	Circadian Clock, Time-Restricted Feeding and Reproduction							X
Panda	2016	Circadian physiology of metabolism							X
Paoli	2019	The Influence of Meal Frequency and Timing on Health in Humans: The Role of Fasting							X
Papageorgiou	2022	The effects of time-restricted eating and weight loss on bone metabolism and health: a 6-month randomized controlled trial		X								X
Papamichou	2022	The rationale and design of a Mediterranean diet accompanied by time restricted feeding to optimise the management of type 2 diabetes: The MedDietFast randomised controlled trial			X
Parr	2020	A Delayed Morning and Earlier Evening Time-Restricted Feeding Protocol for Improving Glycemic Control and Dietary Adherence in Men with Overweight/Obesity: A Randomized Controlled Trial										X	X	5-day study
Parr	2022	Changes in body weight and metabolic risk during time restricted feeding in premenopausal versus postmenopausal women		X								X
Parr	2019	Effects of time-restricted feeding on mood, hunger and fatigue				X
Parr	2022	Perspective: Time-Restricted Eating-Integrating the What with the When								X				Perspective
Parr	2022	Short-term time-restricted eating does not lower muscle protein synthesis rates in men with overweight/obesity | Cochrane Library								X				Abstract
Parr	2020	Time-Restricted Eating as a Nutrition Strategy for Individuals with Type 2 Diabetes: A Feasibility Study										X	X	Type 2 diabetic. No control group
Paschos	2021	Diurnal rhythms and obesity							X
Patikorn	2021	Intermittent Fasting and Obesity-Related Health Outcomes: An Umbrella Review of Meta-analyses of Randomized Clinical Trials							X
Pellegrini	2020	Effects of time-restricted feeding on body weight and metabolism. A systematic review and meta-analysis							X
Peng	2022	Time-restricted feeding rescues circadian disruption-aggravated progression of Alzheimer's disease in diabetic mice				X
Perry	2019	Leptin mediates postprandial thermogenesis through a hypothalamic-adrenomedullary-BAT axis				X
Persinger	2021	Effects of feeding time on markers of muscle metabolic flexibility following acute aerobic exercise in trained mice undergoing time restricted feeding				X
Peters	2021	Effects of Early vs. Late Time-Restricted Eating on Cardiometabolic Health, Inflammation, and Sleep in Overweight and Obese Women: A Study Protocol for the ChronoFast Trial			X
Petersen	2022	Complex Physiology and Clinical Implications of Time-restricted Eating							X
Peterson	2014	Comparison of time-restricted feeding versus grazing to improve glucose tolerance, vascular function, and inflammation								X				Abstract
Peterson	2017	Time-restricted feeding tends to improve insulin resistance and aortic systolic blood pressure in prediabetic men: A controlled feeding study								X				Abstract
Phillips	2021	The Effects of Time-Restricted Eating versus Standard Dietary Advice on Weight, Metabolic Health and the Consumption of Processed Food: A Pragmatic Randomised Controlled Trial in Community-Based Adults										X	X	Duration > 14 weeks, fasting window <14 hours
Potter	2016	Nutrition and the circadian system							X
Prasad	2020	A smartphone intervention to promote time-restricted eating reduces body weight and blood pressure in adults with overweight and obesity								X				Abstract
Prates	2022	Time-restricted feeding during embryonic development leads to metabolic dysfunction in adult rat offspring				X
Prkačin	2021	Probiotics and high fiber-rich diets have anti-inflammatory properties and decline chronic kidney disease progression	X									X	X	Diet intervention + TRF + probiotics
Puppa	2019	The Role of Fasting Interventions on Skeletal Muscle in High Fat Diet Fed Mice				X
Pureza	2020	Acute effects of time-restricted feeding in low-income women with obesity placed on hypoenergetic diets: Randomized trial										X	X	Duration < 4 weeks, fasting window <14 hours
Pureza	2021	Effect of early time-restricted feeding on the metabolic profile of adults with excess weight: A systematic review with meta-analysis							X
Quist	2022	Effects of 10-h time-restricted eating on body weight and cardiometabolic health in individuals at high risk of type 2 diabetes (RESET): a randomised controlled trial								X				Abstract
Quist	2020	Protocol for a single-centre, parallel-group, randomised, controlled, superiority trial on the effects of time-restricted eating on body weight, behaviour and metabolism in individuals at high risk of type 2 diabetes: the REStricted Eating Time (RESET) study			X
Raji-Amirhasani	2022	Comparison of the effects of different dietary regimens on susceptibility to experimental acute kidney injury: The roles of SIRT1 and TGF-β1				X
Ramanathan	2022	Early Time-Restricted Feeding Amends Circadian Clock Function and Improves Metabolic Health in Male and Female Nile Grass Rats				X
Ramírez-Venegas	2021	Supplementation with Phaseolus vulgaris Leaves Improves Metabolic Alterations Induced by High-Fat/Fructose Diet in Rats Under Time-Restricted Feeding				X
Ratiner	2022	Time-limited diets and the gut microbiota in cardiometabolic disease							X
Regmi	2021	Early or delayed time-restricted feeding prevents metabolic impact of obesity in mice				X
Regmi	2020	Time-Restricted Eating: Benefits, Mechanisms, and Challenges in Translation							X
Ren et al.	2019	Alteration in gut microbiota caused by time-restricted feeding alleviate hepatic ischaemia reperfusion injury in mice				X
Ribas-Aulinas	2021	Neonatal overfeeding during lactation rapidly and permanently misaligns the hepatic circadian rhythm and programmes adult NAFLD				X
Ribas-Aulinas	2021	Time-Restricted Feeding during Puberty Ameliorates Adiposity and Prevents Hepatic Steatosis in a Mouse Model of Childhood Obesity				X
Rojas-Morales	2020	Protection against renal ischemia and reperfusion injury by short-term time-restricted feeding involves the mitochondrial unfolded protein response				X
Rothschild	2014	Time-restricted feeding and risk of metabolic disease: a review of human and animal studies							X
Roumans	2022	One night of prolonged fasting improves nocturnal substrate oxidation without modulating hepatic glycogen in individuals with NAFL and healthy age-matched individuals								X				Abstract
Różański	2022	Effect of Different Types of Intermittent Fasting on Biochemical and Anthropometric Parameters among Patients with Metabolic-Associated Fatty Liver Disease (MAFLD)—A Systematic Review							X
Rynders	2019	Effectiveness of Intermittent Fasting and Time-Restricted Feeding Compared to Continuous Energy Restriction for Weight Loss							X
S Atkinson	2020	Extending the Overnight Fast: Sex Differences in Acute Metabolic Responses to Breakfast	X									X	X	Acute effects of prolonged fasting
Saini	2022	Time-Restricted Eating Regimen Differentially Affects Circulatory miRNA Expression in Older Overweight Adults		X								X
Sandoval	2021	Effectiveness of intermittent fasting to potentiate weight loss or muscle gains in humans younger than 60 years old: a systematic review							X
Santos et al.	2022	A scoping review of intermittent fasting, chronobiology, and metabolism							X
Santos-Báez	2022	Time-restricted eating to improve cardiometabolic health: The New York time-restricted eating randomized clinical trial - Protocol overview			X
Saran et al.	2020	Circadian Rhythms in the Pathogenesis and Treatment of Fatty Liver Disease							X
Schafer	2019	Late-life time-restricted feeding and exercise differentially alter healthspan in obesity				X
Schembre et al.	2021	A Low-Glucose Eating Pattern Improves Biomarkers of Postmenopausal Breast Cancer Risk: An Exploratory Secondary Analysis of a Randomized Feasibility Trial	X									X	X	Association based on dietary records on a subgroup of patients from a large cohort
Schloss	2016	Medical synopsis: Nightly fasting may assist breast cancer patients and other people with cancer										X	X	No intervention, TRF estimated by interviews
Schuppelius	2021	Effects of time-restricted eating in form of 16:8 diet on glucose metabolism in overweight women: A pilot cross-over trial								X				Abstract
Schuppelius	2021	Time Restricted Eating: A Dietary Strategy to Prevent and Treat Metabolic Disturbances							X
Schwarz	2022	Impact of early vs. late time-restricted eating on metabolic and inflammatory state in overweight and obese women								X				Abstract
Sebti	2022	The Circadian Clock and Obesity								X				Book chapter
Senesi	2022	Chrono-communication and cardiometabolic health: The intrinsic relationship and therapeutic nutritional promises							X
She	2021	Time-restricted feeding attenuates gluconeogenic activity through inhibition of PGC-1α expression and activity				X
Shu	2022	Attenuation by Time-Restricted Feeding of High-Fat and High-Fructose Diet-Induced NASH in Mice Is Related to Per2 and Ferroptosis				X
Simon	2020	Objectively-measured sleep following a time restricted eating intervention in adults with obesity								X				Abstract
Simon	2022	The impact of a self-selected time restricted eating intervention on eating patterns, sleep, and late-night eating in individuals with obesity		X								X
Smith et al.	2019	A Comparison of Dietary and Caloric Restriction Models on Body Composition, Physical Performance, and Metabolic Health in Young Mice				X
Soliman	2022	Intermittent fasting and time-restricted eating role in dietary interventions and precision nutrition							X
Sorrell	2020	The central melanocortin system mediates the benefits of time-restricted feeding on energy balance				X
Stanek	2022	The Role of Intermittent Energy Restriction Diet on Metabolic Profile and Weight Loss among Obese Adults							X
Steger	2022	Early time-restricted eating affects weight, metabolic health, mood, and sleep in adherent completers: A secondary analysis		X								X		Secondary analysis of a TRE study (Jamshed 2022) only including adherent patients
Steger	2020	Effect of time-restricted eating on weight, fat loss and cardiometabolic risk in adults with obesity								X				Abstract
Steger	2022	Impact of early time-restricted eating on diet quality, meal frequency, appetite, and eating behaviors: A randomized trial		X								X
Su	2015	Time of food intake is an important determinant of blood pressure circadian rhythm				X
Sun	2022	Time-restricted feeding prevents metabolic diseases through the regulation of galanin/GALR1 expression in the hypothalamus of mice				X
Suthutvoravut	2022	Efficacy of time-restricted eating and behavioural economic interventions in reducing fasting plasma glucose, HbA1c and cardiometabolic risk factors compared with time-restricted eating alone or usual care in patients with impaired fasting glucose: protocol for an open-label randomised controlled trial			X
Świątkiewicz	2021	Pilot Clinical Trial of Time-Restricted Eating in Patients with Metabolic Syndrome			X
Świątkiewicz	2021	Time-Restricted Eating and Metabolic Syndrome: Current Status and Future Perspectives							X
Taetzsch	2020	Food cravings: Associations with dietary intake and metabolic health										X	X	No intervention, survey study
Takahashi	2022	Timing of Food/Nutrient Intake and Its Health Benefits							X
Taub	2022	Time for better time-restricted eating trials to lessen the burden of metabolic diseases								X				Commentary
TCTR20210520002	2021	Efficacy of time restricted feeding and economic behavioral intervention in reducing fasting plasma glucose, HbA1c, and cardiometabolic risk factors compared to time restricted feeding alone or usual care in patients with prediabetes: a randomized controlled trial								X				Trial registry
Thomas	2022	Early time-restricted eating compared with daily caloric restriction: A randomized trial in adults with obesity		X								X		Only HbA1c reported in graph
Thomas	2020	Later Meal and Sleep Timing Predicts Higher Percent Body Fat										X	X	No intervention, records of sleep, food..
Tinsley	2021	Caution against Overinterpreting Time-Restricted Eating Results								X				Commentary
Torres	2018	Ketogenic dietary interventions ameliorate disease progression in a rat model of polycystic kidney disease				X
Torres	2019	Ketosis Ameliorates Renal Cyst Growth in Polycystic Kidney Disease				X
Tovar	2021	Four weeks of 16/8 time restrictive feeding in endurance trained male runners decreases fat mass, without affecting exercise performance		X								X
Tsitsou	2022	Effects of Time-Restricted Feeding and Ramadan Fasting on Body Weight, Body Composition, Glucose Responses, and Insulin Resistance: A Systematic Review of Randomized Controlled Trials							X
Turbitt	2019	Targeting Glucose Metabolism to Enhance Immunotherapy: Emerging Evidence on Intermittent Fasting and Calorie Restriction Mimetics							X
Turkson-Ocran	2022	The Effect of Time-Restricted Eating on Physical Activity: Results From the Time-Restricted Intake of Meals (Trim) Randomized Trial								X				Abstract
Turkson-Ocran	2021	The effect of time-restricted feeding on 24-hour ambulatory blood pressure: Results from the time-restricted intake of meals (Trim) study								X				Abstract
Uldal	2022	Is Time-Restricted Eating Safe in the Treatment of Type 2 Diabetes?-A Review of Intervention Studies							X
Vahl	2014	Meal feeding improves oral glucose tolerance in male rats and causes adaptations in postprandial islet hormone secretion that are independent of plasma incretins or glycemia				X
Varady	2022	Clinical application of intermittent fasting for weight loss: progress and future directions							X
Vasim	2022	Intermittent Fasting and Metabolic Health							X
Vaughan	2018	Watch the Clock, Not the Scale								X				Commentary
Veldscholte	2021	Intermittent fasting in paediatric critical illness: The properties and potential beneficial effects of an overnight fast in the PICU							X
Verma	2021	Effects of time-restricted meals and risk of metabolic diseases							X					Minireview
Vidmar	2020	Time limited eating in adolescents with obesity (time LEAd): Study protocol			X
Vidmar	2021	Time-Limited Eating and Continuous Glucose Monitoring in Adolescents with Obesity: A Pilot Study		X								X
Vieira	2022	Time-restricted feeding combined with aerobic exercise training can prevent weight gain and improve metabolic disorders in mice fed a high-fat diet				X
Villanueva	2019	Time-restricted feeding restores muscle function in Drosophila models of obesity and circadian-rhythm disruption					X
Vrdoljak et al.	2022	Can Fasting Curb the Metabolic Syndrome Epidemic?							X
Waldman	2019	Time-restricted feeding for the prevention of cardiometabolic diseases in high-stress occupations: A mechanistic review							X
Wang	2022	Beneficial effect of time-restricted eating on blood pressure: a systematic meta-analysis and meta-regression analysis							X
Wang	2022	Bibliometric and visual analysis of time-restricted eating							X
Wang	2021	Time Restricted Feeding Ameliorates Cardiac Dysfunction and Impaired Cardiac Metabolism Induced by Simulated Microgravity				X
Wang	2020	Time-restricted feeding alleviates cardiac dysfunction induced by simulated microgravity via restoring cardiac FGF21 signaling				X
Wang	2022	Time-Restricted Feeding Restored Insulin-Growth Hormone Balance and Improved Substrate and Energy Metabolism in MC4RKO Obese Mice				X
Welton	2020	Intermittent fasting and weight loss: Systematic review							X
Wilkinson	2020	Ten-Hour Time-Restricted Eating Reduces Weight, Blood Pressure, and Atherogenic Lipids in Patients with Metabolic Syndrome										X	X	No control group
Wilkinson	2019	TIME-RESTRICTED EATING PROMOTES WEIGHT LOSS AND LOWERS BLOOD PRESSURE IN PATIENTS WITH METABOLIC SYNDROME								X				Abstract
Wilson	2020	Two-Week Isocaloric Time-Restricted Feeding Decreases Liver Inflammation without Significant Weight Loss in Obese Mice with Non-Alcoholic Fatty Liver Disease				X
Wong	2019	The effect of a time restricted eating approach vs. standard heart healthy dietary counseling on cardiometabolic health measures in adults with abdominal obesity: A randomized pilot trial								X				Abstract
Woodie	2018	Restricted feeding for 9h in the active period partially abrogates the detrimental metabolic effects of a Western diet with liquid sugar consumption in mice				X
Woodie	2020	The physio-metabolic effects of time-restricting liquid sugar intake to six-hour windows during the mouse active phase: The effects of active phase liquid sugar consumption				X
Xu	2022	Time-Restricted Feeding Could Not Reduce Rainbow Trout Lipid Deposition Induced by Artificial Night Light					X
Yamamuro	2020	Peripheral circadian rhythms in the liver and white adipose tissue of mice are attenuated by constant light and restored by time-restricted feeding				X
Yan	2019	Time-restricted Feeding Attenuates High-fat Diet-enhanced Spontaneous Metastasis of Lewis Lung Carcinoma in Mice				X
Yan	2019	Time-restricted feeding attenuates pulmonary metastasis of Lewis lung carcinoma in mice fed a high-fat diet				X
Yoshimura	2022	Relationship between intra-individual variability in nutrition-related lifestyle behaviors and blood glucose outcomes under free-living conditions in adults without type 2 diabetes		X								X		CGM to measure glucose
Zanesco	2022	Approaches to nutrition intervention in plaque psoriasis, a multi-system inflammatory disease—The Diet and Psoriasis Project (DIEPP)							X
Zapata	2022	Antipsychotic-induced weight gain and metabolic effects show diurnal dependence and are reversible with time restricted feeding				X
Zarrinpar	2014	Diet and time restricted feeding modulate cyclical changes in the gut microbiome and can affect metabolic homeostasis through bile acid signaling				X
Zarrinpar et al.	2016	Daily Eating Patterns and Their Impact on Health and Disease							X
Zeb	2021	Time-restricted feeding regulates molecular mechanisms with involvement of circadian rhythm to prevent metabolic diseases							X
Zgheib	2014	Long-term physiological alterations and recovery in a mouse model of separation associated with time-restricted feeding: a tool to study anorexia nervosa related consequences				X
Zhang	2022	Lifestyle Interventions for Non-Obese Patients Both with, and at Risk, of Non-Alcoholic Fatty Liver Disease							X
Zhang	2022	Time-Restricted Feeding Improves Glucose Metabolism in a Mouse Model of Obstructive Sleep Apnea				X
Zhao	2022	Time–restricted eating alters the 24-hour profile of adipose tissue transcriptome in men with obesity		X								X		Secondary analysis of gene expression in a TRE cohort
Zhao	2022	Time-restricted eating improves glycemic control and dampens energy-consuming pathways in human adipose tissue										X	X	No control group
Zhao et al.	2021	Carbohydrate intake and circadian synchronicity in the regulation of glucose homeostasis							X
Zheng	2020	Circadian Influences of Diet on the Microbiome and Immunity							X
Zhu	2020	Intermittent fasting as a nutrition approach against obesity and metabolic disease							X
Zhu	2021	Meal Timing and Glycemic Control during Pregnancy-Is There a Link?							X
Zhu	2022	The Effect of Time-restricted Eating on Multi-organ Insulin Sensitivity: A Pilot Study								X				Abstract
